# Supplementary material for: Drug-coated balloons vs. drug-eluting stents for coronary artery disease: an updated systematic review and meta-analysis of randomized controlled trials with lesion-specific insights
Source: Front Cardiovasc Med. 2026 May 18;13:1843262. doi: 10.3389/fcvm.2026.1843262 (PMC13223156; doi:10.3389/fcvm.2026.1843262)
Supplement: Supplementary file 5 [file Datasheet1.zip]

Archive with 207 entries (193 files):
- R scripts/
- __MACOSX/._R scripts
- R scripts/13-S1/
- R scripts/.DS_Store
- __MACOSX/R scripts/._.DS_Store
- R scripts/15-S3/
- R scripts/9/
- R scripts/14-S2/
- R scripts/11/
- R scripts/7/
- R scripts/6/
- R scripts/10/
- R scripts/8/
- R scripts/16-S4/
- R scripts/μ£¬μáçΘóÿ-1.ai
- __MACOSX/R scripts/._μ£¬μáçΘóÿ-1.ai
- R scripts/3.tiff
- __MACOSX/R scripts/._3.tiff
- R scripts/2.tiff
- __MACOSX/R scripts/._2.tiff
- R scripts/4/
- R scripts/12/
- R scripts/5/
- R scripts/13-S1/Late_lumen_loss_forest.tiff
- __MACOSX/R scripts/13-S1/._Late_lumen_loss_forest.tiff
- R scripts/13-S1/.DS_Store
- __MACOSX/R scripts/13-S1/._.DS_Store
- R scripts/13-S1/Late_lumen_loss_Egger.txt
- __MACOSX/R scripts/13-S1/._Late_lumen_loss_Egger.txt
- R scripts/13-S1/Late_lumen_loss_funnel.tiff
- __MACOSX/R scripts/13-S1/._Late_lumen_loss_funnel.tiff
- R scripts/13-S1/Late_lumen_loss_sensitivity.tiff
- __MACOSX/R scripts/13-S1/._Late_lumen_loss_sensitivity.tiff
- R scripts/15-S3/DoCE_HR_funnel.tiff
- __MACOSX/R scripts/15-S3/._DoCE_HR_funnel.tiff
- R scripts/15-S3/.DS_Store
- __MACOSX/R scripts/15-S3/._.DS_Store
- R scripts/15-S3/DoCE_HR_sensitivity.tiff
- __MACOSX/R scripts/15-S3/._DoCE_HR_sensitivity.tiff
- R scripts/15-S3/DoCE_HR_Egger.txt
- __MACOSX/R scripts/15-S3/._DoCE_HR_Egger.txt
- R scripts/15-S3/DoCE_HR_forest.tiff
- __MACOSX/R scripts/15-S3/._DoCE_HR_forest.tiff
- R scripts/9/Stent_thrombosis_Egger.txt
- __MACOSX/R scripts/9/._Stent_thrombosis_Egger.txt
- R scripts/9/.DS_Store
- __MACOSX/R scripts/9/._.DS_Store
- R scripts/9/Stent_thrombosis_forest.tiff
- __MACOSX/R scripts/9/._Stent_thrombosis_forest.tiff
- R scripts/9/Stent_thrombosis_sensitivity_leave1out.tiff
- __MACOSX/R scripts/9/._Stent_thrombosis_sensitivity_leave1out.tiff
- R scripts/9/Stent_thrombosis_trimfill_funnel.tiff
- __MACOSX/R scripts/9/._Stent_thrombosis_trimfill_funnel.tiff
- R scripts/9/Stent_thrombosis_funnel.tiff
- __MACOSX/R scripts/9/._Stent_thrombosis_funnel.tiff
- R scripts/9/Stent_thrombosis_sensitivity.tiff
- __MACOSX/R scripts/9/._Stent_thrombosis_sensitivity.tiff
- R scripts/9/Stent_thrombosis_TrimFill.txt
- __MACOSX/R scripts/9/._Stent_thrombosis_TrimFill.txt
- R scripts/14-S2/.DS_Store
- __MACOSX/R scripts/14-S2/._.DS_Store
- R scripts/14-S2/Minimal_lumen_diameter_funnel.tiff
- __MACOSX/R scripts/14-S2/._Minimal_lumen_diameter_funnel.tiff
- R scripts/14-S2/Minimal_lumen_diameter_sensitivity.tiff
- __MACOSX/R scripts/14-S2/._Minimal_lumen_diameter_sensitivity.tiff
- R scripts/14-S2/Minimal_lumen_diameter_Egger.txt
- __MACOSX/R scripts/14-S2/._Minimal_lumen_diameter_Egger.txt
- R scripts/14-S2/Minimal_lumen_diameter_forest.tiff
- __MACOSX/R scripts/14-S2/._Minimal_lumen_diameter_forest.tiff
- R scripts/11/.DS_Store
- __MACOSX/R scripts/11/._.DS_Store
- R scripts/11/PoCE_trimfill_funnel.tiff
- __MACOSX/R scripts/11/._PoCE_trimfill_funnel.tiff
- R scripts/11/PoCE_forest.tiff
- __MACOSX/R scripts/11/._PoCE_forest.tiff
- R scripts/11/PoCE_TrimFill.txt
- __MACOSX/R scripts/11/._PoCE_TrimFill.txt
- R scripts/11/PoCE_sensitivity.tiff
- __MACOSX/R scripts/11/._PoCE_sensitivity.tiff
- R scripts/11/PoCE_Egger.txt
- __MACOSX/R scripts/11/._PoCE_Egger.txt
- R scripts/11/PoCE_sensitivity_leave1out.tiff
- __MACOSX/R scripts/11/._PoCE_sensitivity_leave1out.tiff
- R scripts/11/PoCE_funnel.tiff
- __MACOSX/R scripts/11/._PoCE_funnel.tiff
- R scripts/7/Myocardial_infarction_Egger.txt
- __MACOSX/R scripts/7/._Myocardial_infarction_Egger.txt
- R scripts/7/Myocardial_infarction_sensitivity_leave1out.tiff
- __MACOSX/R scripts/7/._Myocardial_infarction_sensitivity_leave1out.tiff
- R scripts/7/.DS_Store
- __MACOSX/R scripts/7/._.DS_Store
- R scripts/7/Myocardial_infarction_forest.tiff
- __MACOSX/R scripts/7/._Myocardial_infarction_forest.tiff
- R scripts/7/Myocardial_infarction_sensitivity.tiff
- __MACOSX/R scripts/7/._Myocardial_infarction_sensitivity.tiff
- R scripts/7/Myocardial_infarction_TrimFill.txt
- __MACOSX/R scripts/7/._Myocardial_infarction_TrimFill.txt
- R scripts/7/Myocardial_infarction_trimfill_funnel.tiff
- __MACOSX/R scripts/7/._Myocardial_infarction_trimfill_funnel.tiff
- R scripts/7/Myocardial_infarction_funnel.tiff
- __MACOSX/R scripts/7/._Myocardial_infarction_funnel.tiff
- R scripts/6/.DS_Store
- __MACOSX/R scripts/6/._.DS_Store
- R scripts/6/Cardiac_death_funnel.tiff
- __MACOSX/R scripts/6/._Cardiac_death_funnel.tiff
- R scripts/6/Cardiac_death_TrimFill.txt
- __MACOSX/R scripts/6/._Cardiac_death_TrimFill.txt
- R scripts/6/Cardiac_death_sensitivity_leave1out.tiff
- __MACOSX/R scripts/6/._Cardiac_death_sensitivity_leave1out.tiff
- R scripts/6/Cardiac_death_trimfill_funnel.tiff
- __MACOSX/R scripts/6/._Cardiac_death_trimfill_funnel.tiff
- R scripts/6/Cardiac_death_forest.tiff
- __MACOSX/R scripts/6/._Cardiac_death_forest.tiff
- R scripts/6/Cardiac_death_sensitivity.tiff
- __MACOSX/R scripts/6/._Cardiac_death_sensitivity.tiff
- R scripts/6/Cardiac_death_Egger.txt
- __MACOSX/R scripts/6/._Cardiac_death_Egger.txt
- R scripts/10/.DS_Store
- __MACOSX/R scripts/10/._.DS_Store
- R scripts/10/DoCE_funnel.tiff
- __MACOSX/R scripts/10/._DoCE_funnel.tiff
- R scripts/10/DoCE_forest.tiff
- __MACOSX/R scripts/10/._DoCE_forest.tiff
- R scripts/10/DoCE_sensitivity.tiff
- __MACOSX/R scripts/10/._DoCE_sensitivity.tiff
- R scripts/10/DoCE_sensitivity_leave1out.tiff
- __MACOSX/R scripts/10/._DoCE_sensitivity_leave1out.tiff
- R scripts/10/DoCE_trimfill_funnel.tiff
- __MACOSX/R scripts/10/._DoCE_trimfill_funnel.tiff
- R scripts/10/DoCE_Egger.txt
- __MACOSX/R scripts/10/._DoCE_Egger.txt
- R scripts/10/DoCE_TrimFill.txt
- __MACOSX/R scripts/10/._DoCE_TrimFill.txt
- R scripts/8/All_cause_death_sensitivity.tiff
- __MACOSX/R scripts/8/._All_cause_death_sensitivity.tiff
- R scripts/8/.DS_Store
- __MACOSX/R scripts/8/._.DS_Store
- R scripts/8/All_cause_death_TrimFill.txt
- __MACOSX/R scripts/8/._All_cause_death_TrimFill.txt
- R scripts/8/All_cause_death_sensitivity_leave1out.tiff
- __MACOSX/R scripts/8/._All_cause_death_sensitivity_leave1out.tiff
- R scripts/8/All_cause_death_funnel.tiff
- __MACOSX/R scripts/8/._All_cause_death_funnel.tiff
- R scripts/8/All_cause_death_trimfill_funnel.tiff
- __MACOSX/R scripts/8/._All_cause_death_trimfill_funnel.tiff
- R scripts/8/All_cause_death_Egger.txt
- __MACOSX/R scripts/8/._All_cause_death_Egger.txt
- R scripts/8/All_cause_death_forest.tiff
- __MACOSX/R scripts/8/._All_cause_death_forest.tiff
- R scripts/16-S4/TLR_subgroup_de_novo_forest.tiff
- __MACOSX/R scripts/16-S4/._TLR_subgroup_de_novo_forest.tiff
- R scripts/16-S4/.DS_Store
- __MACOSX/R scripts/16-S4/._.DS_Store
- R scripts/16-S4/TLR_subgroup_lesion_type_forest.tiff
- __MACOSX/R scripts/16-S4/._TLR_subgroup_lesion_type_forest.tiff
- R scripts/16-S4/TLR_subgroup_small_vessel_forest.tiff
- __MACOSX/R scripts/16-S4/._TLR_subgroup_small_vessel_forest.tiff
- R scripts/16-S4/TLR_subgroup_ISR_forest.tiff
- __MACOSX/R scripts/16-S4/._TLR_subgroup_ISR_forest.tiff
- R scripts/4/MACE_trimfill_funnel.tiff
- __MACOSX/R scripts/4/._MACE_trimfill_funnel.tiff
- R scripts/4/.DS_Store
- __MACOSX/R scripts/4/._.DS_Store
- R scripts/4/MACE_funnel.tiff
- __MACOSX/R scripts/4/._MACE_funnel.tiff
- R scripts/4/MACE_Egger.txt
- __MACOSX/R scripts/4/._MACE_Egger.txt
- R scripts/4/MACE_TrimFill.txt
- __MACOSX/R scripts/4/._MACE_TrimFill.txt
- R scripts/4/MACE_forest.tiff
- __MACOSX/R scripts/4/._MACE_forest.tiff
- R scripts/4/MACE_sensitivity_leave1out.tiff
- __MACOSX/R scripts/4/._MACE_sensitivity_leave1out.tiff
- R scripts/4/MACE_sensitivity.tiff
- __MACOSX/R scripts/4/._MACE_sensitivity.tiff
- R scripts/12/TLF_forest.tiff
- __MACOSX/R scripts/12/._TLF_forest.tiff
- R scripts/12/.DS_Store
- __MACOSX/R scripts/12/._.DS_Store
- R scripts/12/TLF_sensitivity_leave1out.tiff
- __MACOSX/R scripts/12/._TLF_sensitivity_leave1out.tiff
- R scripts/12/TLF_TrimFill.txt
- __MACOSX/R scripts/12/._TLF_TrimFill.txt
- R scripts/12/TLF_funnel.tiff
- __MACOSX/R scripts/12/._TLF_funnel.tiff
- R scripts/12/TLF_trimfill_funnel.tiff
- __MACOSX/R scripts/12/._TLF_trimfill_funnel.tiff
- R scripts/12/TLF_Egger.txt
- __MACOSX/R scripts/12/._TLF_Egger.txt
- R scripts/12/TLF_sensitivity.tiff
- __MACOSX/R scripts/12/._TLF_sensitivity.tiff
- R scripts/5/.DS_Store
- __MACOSX/R scripts/5/._.DS_Store
- R scripts/5/TLR_funnel.tiff
- __MACOSX/R scripts/5/._TLR_funnel.tiff
- R scripts/5/TLR_sensitivity_leave1out.tiff
- __MACOSX/R scripts/5/._TLR_sensitivity_leave1out.tiff
- R scripts/5/TLR_Egger.txt
- __MACOSX/R scripts/5/._TLR_Egger.txt
- R scripts/5/TLR_forest.tiff
- __MACOSX/R scripts/5/._TLR_forest.tiff
- R scripts/5/TLR_sensitivity.tiff
- __MACOSX/R scripts/5/._TLR_sensitivity.tiff
- R scripts/5/TLR_TrimFill.txt
- __MACOSX/R scripts/5/._TLR_TrimFill.txt
- R scripts/5/TLR_trimfill_funnel.tiff
- __MACOSX/R scripts/5/._TLR_trimfill_funnel.tiff
