# Supplementary material for: Drug-coated balloons vs. drug-eluting stents for coronary artery disease: an updated systematic review and meta-analysis of randomized controlled trials with lesion-specific insights
Source: Front Cardiovasc Med. 2026 May 18;13:1843262. doi: 10.3389/fcvm.2026.1843262 (PMC13223156; doi:10.3389/fcvm.2026.1843262)
Supplement: Supplementary file 5 [file Datasheet1.zip › R scripts/15-S3/DoCE_HR_Egger.txt]

Egger's test for DoCE_HR 
