# Supplementary material for: Drug-coated balloons vs. drug-eluting stents for coronary artery disease: an updated systematic review and meta-analysis of randomized controlled trials with lesion-specific insights
Source: Front Cardiovasc Med. 2026 May 18;13:1843262. doi: 10.3389/fcvm.2026.1843262 (PMC13223156; doi:10.3389/fcvm.2026.1843262)
Supplement: Supplementary file 5 [file Datasheet1.zip › R scripts/9/Stent_thrombosis_TrimFill.txt]

Review:     Stent_thrombosis

                         OR            95%-CI %W(random)
Jeger 2018           0.4881 [0.1212;  1.9662]       28.9
Alfonso 2016         3.0000 [0.1207; 74.5817]        5.4
Cortese 2020         0.1926 [0.0091;  4.0602]        6.0
Cortese 2023         0.1057 [0.0056;  1.9890]        6.5
Gao 2024             1.3416 [0.2996;  6.0079]       24.9
Jeger 2020           0.3246 [0.0651;  1.6184]       21.7
Filled: Cortese 2023 3.6202 [0.1924; 68.1282]        6.5

Number of studies: k = 7 (with 1 added studies)
Number of observations: o = 4597 (o.e = 2304, o.c = 2293)
Number of events: e = 35

                         OR           95%-CI     z p-value
Random effects model 0.6186 [0.2926; 1.3078] -1.26  0.2086

Quantifying heterogeneity (with 95%-CIs):
 tau^2 < 0.0001 [0.0000; 6.8525]; tau = 0.0024 [0.0000; 2.6177]
 I^2 = 0.5% [0.0%; 71.0%]; H = 1.00 [1.00; 1.86]

Test of heterogeneity:
    Q d.f. p-value
 6.03    6  0.4199

Details of meta-analysis methods:
- Inverse variance method
- Restricted maximum-likelihood estimator for tau^2
- Q-Profile method for confidence interval of tau^2 and tau
- Calculation of I^2 based on Q
- Trim-and-fill method to adjust for funnel plot asymmetry (L-estimator)
