# Supplementary material for: Drug-coated balloons vs. drug-eluting stents for coronary artery disease: an updated systematic review and meta-analysis of randomized controlled trials with lesion-specific insights
Source: Front Cardiovasc Med. 2026 May 18;13:1843262. doi: 10.3389/fcvm.2026.1843262 (PMC13223156; doi:10.3389/fcvm.2026.1843262)
Supplement: Supplementary file 5 [file Datasheet1.zip › R scripts/11/PoCE_TrimFill.txt]

Review:     PoCE

                      OR           95%-CI %W(random)
Tian 2020         0.9406 [0.4260; 2.0766]        4.9
Gao 2024          1.5634 [1.1806; 2.0703]       39.2
Tao 2026          1.3970 [1.0918; 1.7875]       50.9
Filled: Tian 2020 2.2883 [1.0365; 5.0522]        4.9

Number of studies: k = 4 (with 1 added studies)
Number of observations: o = 4992 (o.e = 2496, o.c = 2496)
Number of events: e = 576

                         OR           95%-CI    z  p-value
Random effects model 1.4671 [1.2305; 1.7492] 4.27 < 0.0001

Quantifying heterogeneity (with 95%-CIs):
 tau^2 < 0.0001 [0.0000; 1.7003]; tau = 0.0010 [0.0000; 1.3039]
 I^2 = 0.0% [0.0%; 84.7%]; H = 1.00 [1.00; 2.56]

Test of heterogeneity:
    Q d.f. p-value
 2.77    3  0.4286

Details of meta-analysis methods:
- Inverse variance method
- Restricted maximum-likelihood estimator for tau^2
- Q-Profile method for confidence interval of tau^2 and tau
- Calculation of I^2 based on Q
- Trim-and-fill method to adjust for funnel plot asymmetry (L-estimator)
