# Supplementary material for: Drug-coated balloons vs. drug-eluting stents for coronary artery disease: an updated systematic review and meta-analysis of randomized controlled trials with lesion-specific insights
Source: Front Cardiovasc Med. 2026 May 18;13:1843262. doi: 10.3389/fcvm.2026.1843262 (PMC13223156; doi:10.3389/fcvm.2026.1843262)
Supplement: Supplementary file 5 [file Datasheet1.zip › R scripts/11/PoCE_Egger.txt]

Egger's test for PoCE 
Review:     PoCE

Linear regression test of funnel plot asymmetry

Test result: t = -1.33, df = 1, p-value = 0.4098
Bias estimate: -1.4852 (SE = 1.1143)

Details:
- multiplicative residual heterogeneity variance (tau^2 = 0.5388)
- predictor: standard error
- weight:    inverse variance
- reference: Egger et al. (1997), BMJ
