# Supplementary material for: Drug-coated balloons vs. drug-eluting stents for coronary artery disease: an updated systematic review and meta-analysis of randomized controlled trials with lesion-specific insights
Source: Front Cardiovasc Med. 2026 May 18;13:1843262. doi: 10.3389/fcvm.2026.1843262 (PMC13223156; doi:10.3389/fcvm.2026.1843262)
Supplement: Supplementary file 5 [file Datasheet1.zip › R scripts/7/Myocardial_infarction_Egger.txt]

Egger's test for Myocardial_infarction 
Review:     Myocardial_infarction

Linear regression test of funnel plot asymmetry

Test result: t = -1.55, df = 11, p-value = 0.1484
Bias estimate: -0.8403 (SE = 0.5407)

Details:
- multiplicative residual heterogeneity variance (tau^2 = 0.9888)
- predictor: standard error
- weight:    inverse variance
- reference: Egger et al. (1997), BMJ
