# Supplementary material for: Drug-coated balloons vs. drug-eluting stents for coronary artery disease: an updated systematic review and meta-analysis of randomized controlled trials with lesion-specific insights
Source: Front Cardiovasc Med. 2026 May 18;13:1843262. doi: 10.3389/fcvm.2026.1843262 (PMC13223156; doi:10.3389/fcvm.2026.1843262)
Supplement: Supplementary file 5 [file Datasheet1.zip › R scripts/7/Myocardial_infarction_TrimFill.txt]

Review:     Myocardial_infarction

                              OR             95%-CI
Jeger 2018                0.4456 [0.1676;   1.1849]
Alfonso 2016              0.7824 [0.2035;   3.0087]
Tian 2020                 0.9474 [0.0585;  15.3361]
Cortese 2020              0.3811 [0.0723;   2.0091]
Cortese 2023              0.2686 [0.0544;   1.3256]
Alfonso 2015              2.5671 [0.4904;  13.4375]
Naganuma 2015             0.3621 [0.0929;   1.4112]
Wong 2018                 0.3255 [0.0332;   3.1927]
Gao 2024                  1.0054 [0.5607;   1.8027]
Tao 2026                  1.1593 [0.6331;   2.1229]
Jeger 2020                0.8033 [0.4300;   1.5009]
Niehe 2022                2.8919 [0.1153;  72.5643]
Mangner 2022_ACS          0.0660 [0.0037;   1.1864]
Filled: Cortese 2023      2.7254 [0.5522;  13.4516]
Filled: Mangner 2022_ACS 11.0931 [0.6170; 199.4560]
                         %W(random)
Jeger 2018                      8.3
Alfonso 2016                    4.4
Tian 2020                       1.0
Cortese 2020                    2.9
Cortese 2023                    3.1
Alfonso 2015                    2.9
Naganuma 2015                   4.3
Wong 2018                       1.5
Gao 2024                       23.4
Tao 2026                       21.8
Jeger 2020                     20.4
Niehe 2022                      0.8
Mangner 2022_ACS                1.0
Filled: Cortese 2023            3.1
Filled: Mangner 2022_ACS        1.0

Number of studies: k = 15 (with 2 added studies)
Number of observations: o = 8293 (o.e = 4162, o.c = 4131)
Number of events: e = 221

                         OR           95%-CI     z p-value
Random effects model 0.8555 [0.6450; 1.1348] -1.08  0.2791

Quantifying heterogeneity (with 95%-CIs):
 tau^2 < 0.0001 [0.0000; 2.1999]; tau = 0.0017 [0.0000; 1.4832]
 I^2 = 24.3% [0.0%; 59.1%]; H = 1.15 [1.00; 1.56]

Test of heterogeneity:
     Q d.f. p-value
 18.50   14  0.1851

Details of meta-analysis methods:
- Inverse variance method
- Restricted maximum-likelihood estimator for tau^2
- Q-Profile method for confidence interval of tau^2 and tau
- Calculation of I^2 based on Q
- Trim-and-fill method to adjust for funnel plot asymmetry (L-estimator)
