# Supplementary material for: Drug-coated balloons vs. drug-eluting stents for coronary artery disease: an updated systematic review and meta-analysis of randomized controlled trials with lesion-specific insights
Source: Front Cardiovasc Med. 2026 May 18;13:1843262. doi: 10.3389/fcvm.2026.1843262 (PMC13223156; doi:10.3389/fcvm.2026.1843262)
Supplement: Supplementary file 5 [file Datasheet1.zip › R scripts/6/Cardiac_death_TrimFill.txt]

Review:     Cardiac_death

                         OR            95%-CI %W(random)
Jeger 2018           2.4065 [0.8395;  6.8987]        8.1
Baan 2018            0.5110 [0.0458;  5.7016]        1.5
Alfonso 2016         3.6591 [0.7399; 18.0948]        3.5
Cortese 2023         2.0000 [0.1785; 22.4110]        1.5
Alfonso 2015         2.0263 [0.1818; 22.5811]        1.5
Gao 2024             1.8873 [0.9804;  3.6334]       20.9
Tao 2026             1.2275 [0.7393;  2.0383]       34.8
Jeger 2020           1.3005 [0.6226;  2.7166]       16.5
Filled: Jeger 2018   0.8146 [0.2842;  2.3352]        8.1
Filled: Alfonso 2016 0.5357 [0.1083;  2.6493]        3.5

Number of studies: k = 10 (with 2 added studies)
Number of observations: o = 7986 (o.e = 3995, o.c = 3991)
Number of events: e = 193

                         OR           95%-CI    z p-value
Random effects model 1.4001 [1.0380; 1.8886] 2.20  0.0275

Quantifying heterogeneity (with 95%-CIs):
 tau^2 = 0 [0.0000; 0.6814]; tau = 0 [0.0000; 0.8254]
 I^2 = 0.0% [0.0%; 62.4%]; H = 1.00 [1.00; 1.63]

Test of heterogeneity:
    Q d.f. p-value
 6.75    9  0.6634

Details of meta-analysis methods:
- Inverse variance method
- Restricted maximum-likelihood estimator for tau^2
- Q-Profile method for confidence interval of tau^2 and tau
- Calculation of I^2 based on Q
- Trim-and-fill method to adjust for funnel plot asymmetry (L-estimator)
