# Supplementary material for: Drug-coated balloons vs. drug-eluting stents for coronary artery disease: an updated systematic review and meta-analysis of randomized controlled trials with lesion-specific insights
Source: Front Cardiovasc Med. 2026 May 18;13:1843262. doi: 10.3389/fcvm.2026.1843262 (PMC13223156; doi:10.3389/fcvm.2026.1843262)
Supplement: Supplementary file 5 [file Datasheet1.zip › R scripts/10/DoCE_TrimFill.txt]

Review:     DoCE

                     OR           95%-CI %W(random)
Wang 2026_female 1.6655 [0.8296; 3.3436]        9.9
Wang 2026_male   2.1233 [1.2979; 3.4738]       19.8
Gao 2024         1.9662 [1.3154; 2.9389]       29.6
Tao 2026         1.7091 [1.2130; 2.4083]       40.7

Number of studies: k = 4 (with 0 added studies)
Number of observations: o = 6816 (o.e = 3399, o.c = 3417)
Number of events: e = 368

                         OR           95%-CI    z  p-value
Random effects model 1.8550 [1.4904; 2.3088] 5.53 < 0.0001

Quantifying heterogeneity (with 95%-CIs):
 tau^2 = 0 [0.0000; 0.1165]; tau = 0 [0.0000; 0.3413]
 I^2 = 0.0% [0.0%; 84.7%]; H = 1.00 [1.00; 2.56]

Test of heterogeneity:
    Q d.f. p-value
 0.68    3  0.8777

Details of meta-analysis methods:
- Inverse variance method
- Restricted maximum-likelihood estimator for tau^2
- Q-Profile method for confidence interval of tau^2 and tau
- Calculation of I^2 based on Q
- Trim-and-fill method to adjust for funnel plot asymmetry (L-estimator)
