# Supplementary material for: Drug-coated balloons vs. drug-eluting stents for coronary artery disease: an updated systematic review and meta-analysis of randomized controlled trials with lesion-specific insights
Source: Front Cardiovasc Med. 2026 May 18;13:1843262. doi: 10.3389/fcvm.2026.1843262 (PMC13223156; doi:10.3389/fcvm.2026.1843262)
Supplement: Supplementary file 5 [file Datasheet1.zip › R scripts/8/All_cause_death_TrimFill.txt]

Review:     All_cause_death

                          OR            95%-CI %W(random)
Baan 2018             0.5110 [0.0458;  5.7016]        1.6
Alfonso 2016          3.6591 [0.7399; 18.0948]        3.7
Tian 2020             0.9474 [0.0585; 15.3361]        1.2
Cortese 2023          0.9898 [0.2407;  4.0706]        4.7
Naganuma 2015         0.5056 [0.0450;  5.6763]        1.6
Liu 2024              0.9141 [0.0565; 14.7798]        1.2
Tao 2026              1.2750 [0.8303;  1.9577]       51.3
Jeger 2020            1.0224 [0.5905;  1.7702]       31.3
Filled: Baan 2018     2.8593 [0.2563; 31.9008]        1.6
Filled: Naganuma 2015 2.8899 [0.2574; 32.4428]        1.6

Number of studies: k = 10 (with 2 added studies)
Number of observations: o = 4813 (o.e = 2410, o.c = 2403)
Number of events: e = 176

                         OR           95%-CI    z p-value
Random effects model 1.2088 [0.8890; 1.6436] 1.21  0.2265

Quantifying heterogeneity (with 95%-CIs):
 tau^2 = 0 [0.0000; 0.4844]; tau = 0 [0.0000; 0.6960]
 I^2 = 0.0% [0.0%; 62.4%]; H = 1.00 [1.00; 1.63]

Test of heterogeneity:
    Q d.f. p-value
 4.38    9  0.8844

Details of meta-analysis methods:
- Inverse variance method
- Restricted maximum-likelihood estimator for tau^2
- Q-Profile method for confidence interval of tau^2 and tau
- Calculation of I^2 based on Q
- Trim-and-fill method to adjust for funnel plot asymmetry (L-estimator)
