# Supplementary material for: Drug-coated balloons vs. drug-eluting stents for coronary artery disease: an updated systematic review and meta-analysis of randomized controlled trials with lesion-specific insights
Source: Front Cardiovasc Med. 2026 May 18;13:1843262. doi: 10.3389/fcvm.2026.1843262 (PMC13223156; doi:10.3389/fcvm.2026.1843262)
Supplement: Supplementary file 5 [file Datasheet1.zip › R scripts/4/MACE_TrimFill.txt]

Review:     MACE

                       OR            95%-CI %W(random)
Jeger 2018         1.0619 [0.6160;  1.8307]       16.4
Baan 2018          1.2106 [0.5533;  2.6488]        7.9
Alfonso 2016       1.2368 [0.4874;  3.1381]        5.6
Cortese 2020       0.7206 [0.2413;  2.1523]        4.1
Cortese 2023       0.4605 [0.2092;  1.0135]        7.8
Jeger 2020         0.9818 [0.6512;  1.4801]       28.9
Naganuma 2015      0.5065 [0.2384;  1.0762]        8.6
Wong 2018          1.5375 [0.4181;  5.6534]        2.9
Niehe 2022         2.9434 [0.2965; 29.2197]        0.9
Mangner 2022_ACS   0.5000 [0.1888;  1.3239]        5.1
Mangner 2022_CCS   1.3599 [0.6936;  2.6664]       10.7
Filled: Niehe 2022 0.2823 [0.0284;  2.8022]        0.9

Number of studies: k = 12 (with 1 added studies)
Number of observations: o = 3730 (o.e = 1876, o.c = 1854)
Number of events: e = 366

                         OR           95%-CI     z p-value
Random effects model 0.9115 [0.7310; 1.1367] -0.82  0.4107

Quantifying heterogeneity (with 95%-CIs):
 tau^2 < 0.0001 [0.0000; 0.5643]; tau = 0.0012 [0.0000; 0.7512]
 I^2 = 9.7% [0.0%; 48.7%]; H = 1.05 [1.00; 1.40]

Test of heterogeneity:
     Q d.f. p-value
 12.17   11  0.3506

Details of meta-analysis methods:
- Inverse variance method
- Restricted maximum-likelihood estimator for tau^2
- Q-Profile method for confidence interval of tau^2 and tau
- Calculation of I^2 based on Q
- Trim-and-fill method to adjust for funnel plot asymmetry (L-estimator)
