# Supplementary material for: Drug-coated balloons vs. drug-eluting stents for coronary artery disease: an updated systematic review and meta-analysis of randomized controlled trials with lesion-specific insights
Source: Front Cardiovasc Med. 2026 May 18;13:1843262. doi: 10.3389/fcvm.2026.1843262 (PMC13223156; doi:10.3389/fcvm.2026.1843262)
Supplement: Supplementary file 5 [file Datasheet1.zip › R scripts/12/TLF_TrimFill.txt]

Review:     TLF

              OR           95%-CI %W(random)
Tian 2020 1.4450 [0.3965; 5.2662]       29.7
Tang 2018 1.6972 [0.3959; 7.2758]       23.4
Liu 2024  1.7401 [0.6226; 4.8633]       46.9

Number of studies: k = 3 (with 0 added studies)
Number of observations: o = 699 (o.e = 358, o.c = 341)
Number of events: e = 35

                         OR           95%-CI    z p-value
Random effects model 1.6372 [0.8096; 3.3108] 1.37  0.1700

Quantifying heterogeneity (with 95%-CIs):
 tau^2 = 0 [0.0000; 0.0081]; tau = 0 [0.0000; 0.0899]
 I^2 = 0.0% [0.0%; 89.6%]; H = 1.00 [1.00; 3.10]

Test of heterogeneity:
    Q d.f. p-value
 0.05    2  0.9745

Details of meta-analysis methods:
- Inverse variance method
- Restricted maximum-likelihood estimator for tau^2
- Q-Profile method for confidence interval of tau^2 and tau
- Calculation of I^2 based on Q
- Trim-and-fill method to adjust for funnel plot asymmetry (L-estimator)
