# Supplementary material for: Drug-coated balloons vs. drug-eluting stents for coronary artery disease: an updated systematic review and meta-analysis of randomized controlled trials with lesion-specific insights
Source: Front Cardiovasc Med. 2026 May 18;13:1843262. doi: 10.3389/fcvm.2026.1843262 (PMC13223156; doi:10.3389/fcvm.2026.1843262)
Supplement: Supplementary file 5 [file Datasheet1.zip › R scripts/5/TLR_Egger.txt]

Egger's test for TLR 
Review:     TLR

Linear regression test of funnel plot asymmetry

Test result: t = -0.53, df = 9, p-value = 0.6117
Bias estimate: -0.5737 (SE = 1.0910)

Details:
- multiplicative residual heterogeneity variance (tau^2 = 1.8363)
- predictor: standard error
- weight:    inverse variance
- reference: Egger et al. (1997), BMJ
