# Supplementary material for: Drug-coated balloons vs. drug-eluting stents for coronary artery disease: an updated systematic review and meta-analysis of randomized controlled trials with lesion-specific insights
Source: Front Cardiovasc Med. 2026 May 18;13:1843262. doi: 10.3389/fcvm.2026.1843262 (PMC13223156; doi:10.3389/fcvm.2026.1843262)
Supplement: Supplementary file 5 [file Datasheet1.zip › R scripts/5/TLR_TrimFill.txt]

Review:     TLR

                 OR            95%-CI %W(random)
Alfonso 2016 4.2299 [0.8739; 20.4737]        5.1
Tian 2020    1.9450 [0.4742;  7.9781]        6.0
Cortese 2020 0.9804 [0.3059;  3.1422]        7.8
Cortese 2023 0.5548 [0.2309;  1.3335]       10.8
Tang 2018    1.6972 [0.3959;  7.2758]        5.7
Alfonso 2015 3.1557 [1.2934;  7.6990]       10.6
Alfonso 2026 3.5123 [1.5577;  7.9197]       11.7
Wong 2018    5.2469 [0.6000; 45.8848]        3.0
Liu 2024     2.1068 [0.7096;  6.2545]        8.5
Gao 2024     3.3872 [1.8883;  6.0760]       15.1
Tao 2026     2.6953 [1.5556;  4.6699]       15.7

Number of studies: k = 11 (with 0 added studies)
Number of observations: o = 6828 (o.e = 3418, o.c = 3410)
Number of events: e = 275

                         OR           95%-CI    z p-value
Random effects model 2.2247 [1.4852; 3.3325] 3.88  0.0001

Quantifying heterogeneity (with 95%-CIs):
 tau^2 = 0.1922 [0.0000; 0.9897]; tau = 0.4384 [0.0000; 0.9948]
 I^2 = 41.3% [0.0%; 71.0%]; H = 1.31 [1.00; 1.86]

Test of heterogeneity:
     Q d.f. p-value
 17.03   10  0.0736

Details of meta-analysis methods:
- Inverse variance method
- Restricted maximum-likelihood estimator for tau^2
- Q-Profile method for confidence interval of tau^2 and tau
- Calculation of I^2 based on Q
- Trim-and-fill method to adjust for funnel plot asymmetry (L-estimator)
